# Supplementary material for: Enhancing farmed striped catfish (Pangasianodon hypophthalmus) robustness through dietary β-glucan
Source: PLoS One. 2024 Mar 14;19(3):e0298414. doi: 10.1371/journal.pone.0298414 (PMC10939287; doi:10.1371/journal.pone.0298414)
Supplement: S1 File — (XLSX) [file pone.0298414.s001.xlsx]

## Sheet: Growth perfromance
	Growth Data													Before stress	After stress for 2hrs	8 hrs after stress	24 hrs after stress				Before stress	After stress for 2hrs	8 hrs after stress	24 hrs after stress
	Initial weight (g)	Final weight (g)	Gain in weight (g)	Biomass (g)	Feed consumed (g)	FCR	SGR %	Survival Rate %				Serum cortisol		58.09	73.5	70.2	64		Serum glucose	C0	60	72.34	68.45	65.34
G0	250	342.2	92.2	1198.6	2553.01	2.13	3.76	86.6						56.03	75	75.01	70.2			C0	63.5	73.6	69.5	64.23
G0	250.5	345.2	94.7	1325.8	2850.47	2.15	3.79	93.3					C0	53.2	78	78.5	69.4			C0	60	74.56	67.43	63.27
G0	251	334.02	83.02	1162.28	2382.67	2.05	3.68	93.3					G1	48	68.3	65	55			G0.5	60	67.45	68.52	63.78
G0.5	249.4	352	102.6	1436.4	2786.61	1.94	3.85	93.3					G1	47.3	67.2	69.5	50.15			G0.5	58	68.5	66.21	62.95
G0.5	250.1	354.3	104.2	1458.8	2727.95	1.87	3.87	93.3					G1	51.1	73.99	70.2	52.13			G0.5	60	68.65	67.05	64.67
G0.5	251.3	357.5	106.2	1593	3010.77	1.89	3.88	100					G2	46.2	65.2	67	41.3			G1.0	55.01	73.24	58.73	56.15
G1.0	251.5	369.2	118.7	1780.5	3293.92	1.85	3.98	100					G2	47.2	63	64.1	50.4			G1.0	54	74.65	57.32	56.34
G1.0	250.5	362.3	112.28	1684.2	2964.19	1.76	3.93	100					G2	43	63	60.04	48.2			G1.0	52	75.01	62.45	54.76
G1.0	248.6	357.5	106.5	1491	2728.53	1.83	3.89	93.3					G3	42.5	61.29	61.2	43			G1.5	52.3	72.65	57.36	48.18
G1.5	250.5	368.5	117	1638	2833.74	1.73	3.96	93.3					G3	45.7	63	63	44.4			G1.5	53.02	71.2	59.72	50.87
G1,5	250.02	370	119.5	1792.5	3047.25	1.7	3.98	100					G3	40.8	62.7	57	42			G1.5	52.1	70.2	58.12	51.43
G1.5	251	372.5	123.9	1858.5	3122.28	1.68	4.1	100
Proximate Composition
G0	Moisture	Protein	Fat	Ash
G0	73	18	5.9	1.27				Antioxidant Enzyme
G0	74	17.2	5.85	1.27				Sample source	Parameters	G0			G0.5			G1.0			G1.5
G0.5	72.5	17.5	6.83	1.3				Liver	Catalase	53.2	52.87	56.21	62.1	57	63.01	69.4	64.5	63.92	72	73.3	68.3
G0.5	72.3	18.1	6.87	1.26					GlutathionePeroxidase	46.5	45.3	43.2	56.7	53.2	57.09	58.6	54.5	53.6	62.03	60.5	61.23
G0.5	72	17.5	6.53	1.27					SuperoxideDismutase	15.09	16.05	15.03	18.53	18.5	19.3	17.3	18.3	19.2	20.3	19.3	18.02
G1.0	71	18.8	5.92	1.35				Muscle	Catalase	45.78	43.5	47.45	45.2	47.5	47.34	52.4	56.04	58.01	57.5	54.2	57.3
G1.0	71	18.2	5.84	1.22					Glutathione peroxidase	25.42	27.78	30.35	29.8	32.1	30.6	35.4	36.7	34.32	38.2	36.4	37.6
G1.0	70.5	18.3	5.99	1.25					Superoxide dismutase	14.3	13.5	13.5	15.2	14.2	12.4	16.3	13.2	14.2	14.5	13.5	14.2
G1.5	73	19.7	5.85	1.18
G1,5	72.5	19.24	5.33	1.31
G1.5	72	19.76	6.45	1.32
	72	19.95	6.08	1.26
			Fatty acids profile of muscles
	G0			G0.5			G1.0			G1.5
Fatty acids	R1	R2	R3	R1	R2	R3	R1	R2	R3	R1	R2	R3
14:00:00	1.4	1.7	1.4	1.56	1.62	1.32	1.42	1.74	1.64	0.86	1.86	1.78
16:00:00	24.4	25.3	25.9	25.82	25.83	23.65	24.64	25.57	25.39	43.21	25.63	26.01
16:1n-7	2.48	2.19	2.23	2.23	2.21	2.16	2.58	2.26	2.06	2.29	2.45	1.86
18:00:00	2.54	3.68	3.68	3.71	3.68	2.81	2.52	3.65	3.73	3.22	3.76	3.52
18:1n-9	29	29.43	29.77	29.54	29.5	28.86	29.18	29.67	29.05	30.38	29.34	29.26
18:2n-6	36	33.8	30.7	32.79	32.81	35.8	34.53	32.68	33.29	34.26	32.67	33.27
18:3n-3	0.1	0.1	0.1	0.08	0.1	0.42	0.13	0.14	0.03	0.01	0.18	0.11
20:00:00	0.17	0.24	0.19	0.19	0.19	0.22	0.24	0.22	0.14	0.25	0.26	0.09
20:2n-6	1.32	1.21	1.07	1.19	1.18	0.93	1.29	1.26	1.05	1.29	1.27	1.04
20:4n-6	1.73	1.49	1.58	1.5	1.51	1.49	1.62	1.59	1.29	1.67	1.58	1.25
20:5n-3	0.1	0.5	0.3	0.43	0.42	0.05	0.22	0.42	0.26	0.13	0.54	0.23
22:6n-3	1.69	1.05	1.16	1.11	1.12	1.67	2.05	1.13	1.02	1.73	1.15	1.02
ΣSFA	28.51	30.92	31.22	31.28	31.32	28	28.82	31.18	30.9	29.91	31.51	31.4
ΣMUFA	31.48	31.62	32	31.77	31.71	31.02	31.76	31.93	31.11	32.67	31.79	31.12
ΣPUFA	40.94	38.15	34.91	37.1	37.14	40.36	39.84	37.22	36.94	39.09	37.39	36.92
n3	1.89	1.65	1.56	1.62	1.62	2.14	2.4	1.69	1.31	1.87	1.87	1.36
n6	39.05	36.5	33.35	35.48	35.5	38.22	37.44	35.53	35.63	37.22	35.52	35.56
n3/n6	0.05	0.048	0.05	0.045	0.05	0.055	0.06	0.04	0.03	0.05	0.052	0.04
			Fatty acids profile of liver
	G0			G0.5			G1.0			G1.5
Fatty acids	R1	R2	R3	R1	R2	R3	R1	R2	R3	R1	R2	R3
14:00:00	3.27	3.57	3.36	4.03	2.71	3.76	3.21	3.54	2.85	3.78	2.55	4.17
16:00:00	26.45	27.08	25.67	25.64	26.28	26.98	27.66	26.12	26.02	26.98	26.65	25.57
18:00:00	2.6	2.76	2.44	2.57	2.56	2.67	1.75	2.89	3.16	2.67	1.93	2.9
20:00:00	0.38	0.42	0.4	0.31	0.22	0.67	0.2	0.4	0.3	0.67	0.15	0.08
16:1n-7	1.89	1.45	2.06	2.27	1.69	2.04	2.58	1.67	1.45	2.04	1.27	2.69
18:1n-9	25.98	26.03	23.59	25.37	23.9	25.73	24.5	25.67	24.53	25.73	23.89	25.38
18:2n-6	31.87	33.05	29.58	30.96	30.08	32.56	31.07	31.78	30.75	32.56	30.07	31.57
20:2n-6	1.67	1.38	2.05	1.84	1.63	1.93	1.84	1.9	1.66	1.93	1.8	1.97
20:4n-6	2.87	2.94	1.99	2.95	2.42	2.43	2.01	3.01	2.48	2.43	2.2	2.87
18:3n-3	0.8	0.7	0.9	1.17	0.61	0.92	1.23	0.6	0.87	0.92	0.68	0.8
20:5n-3	1.05	0.38	0.97	0.94	0.78	0.98	0.99	0.98	1.03	0.98	0.78	0.94
22:6n-3	2.86	2.56	3.28	2.83	2.73	2.84	2.88	2.65	3.17	2.84	2.73	3.13
ΣSFA	32.7	33.83	31.87	32.55	31.77	34.08	32.82	32.95	32.33	34.1	31.28	32.72
ΣMUFA	27.87	27.48	25.65	27.64	25.59	27.77	27.08	27.34	25.98	27.77	25.16	28.07
ΣPUFA	41.12	41.01	38.77	40.69	38.25	41.66	40.02	40.92	39.96	41.66	38.26	41.28
n3	4.71	3.64	5.15	4.94	4.12	4.74	5.1	4.23	5.07	4.74	4.19	4.87
n6	36.41	37.37	33.62	35.75	34.13	36.92	34.92	36.69	34.89	36.92	34.07	36.41
n3/n6	0.13	0.09	0.15	0.13	0.12	0.13	0.14	0.11	0.15	0.13	0.13	0.14
		Fatty acids profile of adipose tissue
	G0			G0.5			G1.0			G1.5
Fatty acids	R1	R2	R3	R1	R2	R3	R1	R2	R3	R1	R2	R3
14:00:00	2.18	2.13	2.89	3.1	1.65	2.75	2.34	2.78	1.78	2.3	2.4	2.5
16:00:00	16.23	15.58	17.69	17.4	15.96	16.14	17.85	16.45	14.9	16.08	15.89	16.93
18:00:00	4.97	4.36	4.47	4.9	4.8	4.1	4.34	4.5	5.26	4.99	4.67	4.44
20:00:00	3.86	2.2	3.84	3.4	3.48	3.02	3.2	3.21	3.49	2.36	3.67	3.87
18:1n-9	34.97	34.74	34.69	34.32	36.2	33.88	34.56	35.34	34.8	32.96	35.76	35.98
16:1n-7	2.88	2.1	1.92	2.7	2.26	1.94	2.45	2.23	2.22	1.33	2.7	2.87
18:2n-6	36.87	35.73	35.76	35.98	35.57	36.15	35.41	35.89	36.1	35.64	35.78	35.98
20:4n-6	0.09	0.1	0.11	0.09	0.12	0.09	0.07	0.04	0.19	0.15	0.09	0.06
20:2n-6	0.09	0.21	0	0.11	0.09	0.1	0.07	0.09	0.14	0.14	0.08
18:3n-3	0.1	0.13	0.07	0.12	0.17	0.01	0.12	0.09	0.09	0.13	0.08	0.09
20:5n-3	0.02	0.03	0.04	0.03	0.02	0.04	0.03	0.03	0.01	0.04	0.02	0.03
22:6n-3	0.03	0.03	0.06	0.03	0.03	0.03	0.02	0.03	0.04	0.02	0.02	0.02
ΣSFA	27.24	24.27	28.89	28.8	25.89	26.01	27.73	26.94	25.43	25.73	26.63	27.74
ΣMUFA	37.85	36.84	36.61	37.02	38.46	35.82	37.01	37.57	37.02	34.29	38.46	38.85
ΣPUFA	36.78	35.3	36.32	36.36	36	36.42	35.72	36.17	36.57	36.12	36.07	36.26
n3	0.15	0.19	0.17	0.18	0.22	0.08	0.17	0.15	0.14	0.19	0.12	0.14
n6	37.05	36.04	35.87	36.18	35.78	36.34	35.55	36.02	36.43	35.93	35.95	36.12
n3/n6	0.004	0.005	0.004	0.004	0.006	0.002	0.004	0.004	0.003	0.005	0.003	0.003
